# Supplementary material for: Epitope-Based Vaccines against the Chlamydia trachomatis Major Outer Membrane Protein Variable Domain 4 Elicit Protection in Mice
Source: Vaccines (Basel). 2022 May 30;10(6):875. doi: 10.3390/vaccines10060875 (PMC9227494; doi:10.3390/vaccines10060875)
Supplement: Supplementary file 1 [file vaccines-10-00875-s001.zip]

Archive with 1 entries (1 files):
- vaccines-1726379-SI.pdf
